# Supplementary material for: Pyruvate Dehydrogenase Inhibition Leads to Decreased Glycolysis, Increased Reliance on Gluconeogenesis and Alternative Sources of Acetyl-CoA in Acute Myeloid Leukemia
Source: Cancers (Basel). 2023 Jan 12;15(2):484. doi: 10.3390/cancers15020484 (PMC9857304; doi:10.3390/cancers15020484)
Supplement: Supplementary file 1 [file cancers-15-00484-s001.zip]

Archive with 2 entries (2 files):
- cancers-2075375-supplementary.pdf
- File S1.pdf
